# Supplementary material for: Developing informative microsatellite makers for non-model species using reference mapping against a model species’ genome
Source: Sci Rep. 2016 Mar 15;6:23087. doi: 10.1038/srep23087 (PMC4791680; doi:10.1038/srep23087)
Supplement: Supplementary Information [file srep23087-s1.xls]

## Sheet: All
Supplementary Table 1. Characteristics of 59 microsatellite loci designed from Apodemus semotus. Ch indicates the chromosome (of Mus musculus) in which the locus is located, and Start and End indicate its correspoding start and end sites in that chromoson, respectively. Protein coding gene indicates the closest blasted gene within a distance of 100 kbp from the microsatellite in Apodemus semotus'…
Oligo_title	Chr	Start	End	Forward primer	Reverse primer	Protein coding gene	Accession number	Apodemus semotus	Apodemus agrarius	Mus musculus	Mus caroli	Micromys minutus	Niviventer culturatus	Niviventer coxingi	Rattus losea	Rattus tanezumi	Rattus exulans	Rattus norvegeicus	Bandicota indica	Microtus kikuchii	Eothenomys melanogaster	polymorphic (A. semotus)	clearly scored (A. semotus)	N (A. semotus)	size range(bp)(A. semotus)	NA (A. semotus)	HE (A. semotus)	HO (A. semotus)	PHWE (A. semotus)	null alleles (A. semotus)
1A252	1	72115254	72115534	CCAAATTGTTCTGTTCTGTAGC	CTGGCATTTCTAAGTCAGGAAG	melanoregulin	NP_001005423	+														yes	no
1A720	1	59759632	59760056	GATAGACATCTCAGTGCCAAAC	AGTCCAAAGAGAATCAGAGTTC	bone morphogenetic protein receptor type-2 precursor	NP_031587	+														yes	yes	22	335~345	4	0.354	0.318	0.6408	no
1A1076	1	58260660	58261089	CGGATATTCTACCAACTAAGCC	TCAGTCAGTGTTCCTAACCAC	aldehyde oxidase 4	NP_076120	+	+													yes	no
2A1340	2	106807921	106808332	TTGGAGAGGCAGAATTAACTTG	CATGTAAATGTGAGCAAACCAC	metallophosphoesterase domain containing 2	NP_001137155	+	+			+	+	+								yes	yes	17	296~321	7	0.713	0.529	0.0251	no
2A2910	2	124843949	124844274	CATCAATTTATCCTCCACCCTC	ATTTGTAGCTTGGGTTTGTCTC	NA		+	+	+												yes	yes	24	318~335	5	0.696	0.708	0.9736	no
2A1612	2	133417702	133418128	AGAAGTGTAGGCTTGGTTATTAAG	GCCATGTTTCTTTATTGGTCAC	NA		+	+													no
2B430	2	39084350	39084612	ATGCCTTTAATTTCAGCACTTG	ACGTGTGCTTTAATATCTACCG	suppressor of cancer cell invasion	NP_848893	+														yes	no
2B756	2	44878148	44878380	TCTTGAGAATGGCTTTATGACC	GTCAGTCTAAGTGTGGATGAAC	glycosyltransferase-like domain-containing protein 1	NP_766250	+	+													no
3A1720	3	147128630	147128955	GGGACAAGTCATATCTTACACC	TCAGTGAGAATGCTAACAGTTG	NA		+														no
3A2393	3	142715273	142715699	CCCAGAAACTTAGAAGCTAGTG	CATTAGAGTGTCACGGAAGAG	cysteine conjugate-beta lyase 2	NP_001280489	+	+													yes	yes	21	244~260	8	0.828	0.667	0.1705	no
4A2138	4	45705393	45705632	CTGTTTCAGCTCTGGTAGTTC	CAAATCCACATTCCAACCTTTG	aldehyde dehydrogenase 1 family, member B1	NP_082546	+	+	+	+	+		+					+			no
4A2042	4	71689764	71690113	CATATGATTGGTATGTGATAGAC	ATCATCCTACTTCCATTCCCTC	NA
4A2131	4	49560749	49560934	ATTTCCATTCCAGAATCTCCAC	TTGTTTAAAGGTGCAAGGTTTG	transmembrane protein 246	NP_080220	+		+	+											yes	yes	23	134~156	9	0.831	0.783	0.8021	no
4B263	4	138167308	138167714	AAGCAAGCTATGTAATCAGTGG	ACTCACTTCTTATTGAACTGGG	eukaryotic translation initiation factor 4 gamma, 3	NP_766291	+														no
5A296	5	91652937	91653344	CAATTCTCATGTAGGCTGGTAG	CTAAGGAGTTGTGGGTAATTGG	prostate androgen-regulated mucin-like protein 1	NP_663537		+	+	+		+		+	+			+
5A672	5	85488661	85488909	AAAGGTTTACAACTCCATACCC	GAAGGAGTAAGATGCACAGAAC	NA		+														yes	yes	24	230~346	5	0.751	0.75	0.8393	no
5B59	5	141017404	141017649	ATGCTGGTATTGTGTAGGATTG	TTAGTGTAGAGGAATGAGAGGC	NA		+	+													yes	yes	24	186~207	17	0.918	0.833	0.4349	no
6A496	6	9259741	9260187	GTAAAGTTGTGCAATGTCAGC	TATAATGTCCTAGCTCTGTAGG	neurexophilin 1	NP_032777	+					+									yes	yes	23	437~457	6	0.82	0.913	0.9412	no
6A565	6	19448418	19448677	AGTTAATTCAGTGCTTGTTGGG	ATCTGATCTCCTCTTCTGTCAG	NA		+														yes	yes	24	246~318	9	0.862	0.708	0.0282	no
8A401	8	84299901	84300260	TCAACACTTTCGAGGTTTAGTC	CTTTGCTTTGATTGTGACCATG	coiled-coil domain containing 130	NP_080626	+	+													yes	yes	24	352~368	4	0.574	0.5	0.7246	no
8A1226	8	98815727	98816170	TCATTCCATTTCCAACTCAGAC	TGTTACCTTTGCACAACATTAC	NA																yes	yes	24	418~422	2	0.422	0.417	1	no
8A472	8	96680259	96680582	AAAGGGAGGAGGAAGAAAGAAC	CCATTAGCACCATCTCTATTCG	NA		+														yes	yes	22	349~403	19	0.947	0.864	0.0122	no
9A300	9	83735980	83736295	TAACTCACTCCTCCCAGTAAC	TAGTTCACATCCTTTCCATTGC	elongation of very long chain fatty acids 4	NP_683743	+														no
9A338	9	89901911	89902314	GAAGCCATTTGTCTAGGGAAG	ATTTGCCTTTCTTAGTCTCTGG	RAS protein-specific guanine nucleotide-releasing factor 1	NP_035375		+		+				+				+
9A1141	9	99180702	99180920	GATCTGGTCTGAGTTGTCTG	GCCTTTAATCCCAGCACTTG	centrosomal protein 70	NP_076362	+	+		+	+										yes	yes	21	227~235	3	0.528	0.238	0.0072	yes
9B815	9	27432595	27433020	TCAACAGTAAGAAATGACAGAGG	TTGCTTCCAAGTAGTTCCATG	spermatogenesis associated 19	NP_083575	+														yes	no
9B878	9	38462587	38462841	AAGAGACAGTATTGAAAGCATG	AGCTGAATTTACTCCAAGCATC	olfactory receptor 904	NP_667012	+														yes	yes	24	407~439	9	0.87	0.75	0.4217	no
10A44	10	17989871	17990242	AGGAATAGAAGGGAAAGCAAAG	CTGTCGTCTAAGCTAAGTTGTG	ABRA C-terminal like	NP_082716	+														no
10A496	10	14616692	14616982	TCATCAGTCTTATTCAGGTTAGAG	AGTTACATTGGGAATTGAGGTG	Vps20-associated 1 homolog	NP_079694
10A378	10	20051132	20051412	AGATTTCTGAATTTGAGGCTGG	ACAGTTAAACAGGTATGGTGAG	mitogen-activated protein kinase kinase kinase 5	NP_032606
10B1320	10	70290408	70290847	TGTGCTGTGGTTTCTTTATAGG	ATGGTCCTGGTCATCTTTAATC	solute carrier family 16, member 9	NP_080083	+														yes	no
10B1562	10	105567508	105567948	CAGCACTAAACCTAACTACACC	GAGAGCAGAGTTTACCCATAAG	transmembrane and tetratricopeptide repeat containing 2	NP_796342	+	+													yes	yes	22	427~428	2	0.304	0.182	0.1058	no
11A172	11	65535383	65535729	TCCTGACTCAAGAAACAAGTTG	CTAAGATCACATCACTCTCACG	NA
11A2041	11	92671323	92671753	TCTAAATTCTTGATGCACCTGG	ATTGTATCTTCTAATGGGTGGC	NA		+														yes	yes	9	348~372	7	0.81	0.667	0.1563	no
12A204	12	80076142	80076466	GAAGACAGAGACGAAGATTTCC	ACTAAGAAGCAAGAATGTCAGG	zinc finger protein 36, C3H type-like 1	NP_031590	+	+													yes	no
12A1292	12	53200575	53200812	TCATCTATTGATTGATCCACCC	CAGATATAGACACGGAGGTAGG	A kinase (PRKA) anchor protein 6	NP_932779	+														yes	yes	20	272~315	14	0.933	0.9	0.5404	no
12A1851	12	103308047	103308407	CCACCCTTCCATCTATTCATTC	CCTTTCTTAACACCTCCATCAC	family with sequence similarity 181, member A	XP_006515385	+														yes	yes	21	329~369	10	0.835	0.381	0	yes
12B30	12	6997946	6998317	AACTCCTCCTGCTAGTAGTAAG	TATCACAGAAGACACAGATTGC	NA			+
12B908	12	34433840	34434168	TCAGGATTAGAAACAGAGTTGC	CTGTTCACTGGGTACATTTGC	histone deacetylase 9	NP_077038	+														no
13A191	13	64323319	64323679	TTTCTCTGTGCTAATTCTGTGG	CATCTGTAATGGGATCTGACAC	cathepsin L	NP_034114
13B150	13	37781394	37781568	AGGTGGATCTCTGAGTTTGAG	TCCCTTTCTTTGTTTAATTCTC	NA
14A681	14	85493483	85493865	GCACTAGAGAACTTCCTATCAC	GCAATGAGAGTGTTTAGCAATG	NA
14A594	14	23324781	23325229	CCTATGGAAGCTTTGTGAGTTG	ATAATTCAACCAAACCGTGTCC	potassium large conductance calcium-activated channel, subfamily M, alpha member 1	NP_001240296	+														yes	yes	22	445~471	12	0.915	0.909	0.9271	no
15A446	15	59792915	59793315	GTCTTTACCTCTGTGAGCATAG	TAATTCGACCATCATTAGGCAC	NA		+														yes	no
15A493	15	39561821	39561997	TTAGTAGTTTGTGAGTCCTGGG	TTTCCCACTCTGAACATTGTAG	regulating synaptic membrane exocytosis 2	NP_001243311
15A1106	15	51236779	51237073	AGGTTATTCAATCCCAAGAAGC	TTTCTCCTTCAAACTCCTTCTG	NA
15B141	15	36977206	36977653	CAAGAACAGGAGAAGAGTCAAG	TATATTCAACTGAGTCACTGCC	zinc finger protein 706	NP_080797	+														yes	yes	21	410~419	3	0.354	0.333	1	no
15B636	15	37966951	37967276	CACAAGTGTAAGGGTATTGG	CTAGGGACAATGAACTGACATG	ubiquitin protein ligase E3 component n-recognin 5	NP_001074828	+														yes	yes	24	310~314	4	0.301	0.25	0.0926	no
16A373	16	50243738	50244103	AGAGTCAAATTAGGTGATGGTG	CCTTGCCAGTATACATAGAACC	bobby sox homolog	NP_081720	+	+													no
16B785	16	82343613	82344002	AATCTGGGTCATAAGTGTTAGG	TTCTCTAATGGCCTGCTGTTC	NA
17A352	17	31370705	31371136	GATCTGAGGTTTATGTGGGAAC	TTTCATGTCTTCTCCTTACAGC	solute carrier family 37, member 1	NP_001229356	+														no
17A410	17	24818509	24818676	ACATATCTAGTTTCAAGCCAGC	CAAGTCTCATTGGGTCTATCTG	meiosis specific with OB domains	NP_083473	+	+													yes	yes	19	172~181	7	0.858	0.842	0.4099	no
17A501	17	79596890	79597232	AGAGAATACAATATGGCACTGC	ATAGTACCTCAGAACTCCAAGG	regulator of microtubule dynamics 2	NP_958749	+														yes	yes	18	348~371	9	0.867	0.889	0.5356	no
18A506	18	5840711	5840937	TAAGGTGTTCATTAGCTGTGTG	ATTGTGCAAAGTCACAGTAGAG	zinc finger E-box binding homeobox 1	NP_035676
18A1452	18	57963191	57963637	GATACCTTCAATCCCAACACTC	TCTCCTCAACTCTATTAGCCTC	solute carrier family 12, member 2	NP_033220	+														yes	no
18A352	18	65416806	65417142	CCAAATTTAAAGGGAGGCAATG	TCATAGTGAGTAGATGTTTGCG	mucosa associated lymphoid tissue lymphoma translocation gene 1	NP_766421	+					+									yes	yes	24	277~286	2	0.254	0.042	0.0008	yes
19A1355	19	58531732	58532172	CCTTCTGACCTGAGACTAGAG	CCCTGAGACAAGAATAATGGAG	coiled-coil domain containing 172	NP_083648	+														no
19A172	19	36017636	36017910	TAATTCCAAAGACCCAAGAACC	TTCTTACTGTGGATGCAATGAG	5-hydroxytryptamine receptor 7	NP_032341	+	+	+	+			+								no
19A40	19	14665195	14665624	CACAGCTTCCCTTATCTTACTC	AATTCCACACCATTACGAGATC	NA		+	+													yes	no
